# Supplementary material for: Long-Term Brain–Computer Interface Functional Electrical Stimulation Enhances Neuroplasticity and Functional Recovery in Elderly Stroke: A 4.5-Year Longitudinal Study Integrating Electroencephalography Biomarkers and Clinical Assessments
Source: Research (Wash D C). 2025 Dec 4;8:0984. doi: 10.34133/research.0984 (PMC12677916; doi:10.34133/research.0984)
Supplement: Supplementary 1 — Supplementary Methods Tables S1 to S3 Figs. S1 to S13 Video S1 Supplementary Data of Cohort Supplementary Code [file research.0984.f1.zip]

Archive with 4 entries (4 files):
- Supplementary Data.xlsx
- Supplementary materials.pdf
- Supplementary video.mp4
- Supplymentary code.ipynb
