# Supplementary material for: Long-Term Brain–Computer Interface Functional Electrical Stimulation Enhances Neuroplasticity and Functional Recovery in Elderly Stroke: A 4.5-Year Longitudinal Study Integrating Electroencephalography Biomarkers and Clinical Assessments
Source: Research (Wash D C). 2025 Dec 4;8:0984. doi: 10.34133/research.0984 (PMC12677916; doi:10.34133/research.0984)
Supplement: Supplementary 1 — Supplementary Methods Tables S1 to S3 Figs. S1 to S13 Video S1 Supplementary Data of Cohort Supplementary Code [file research.0984.f1.zip › Supplementary Data.xlsx]

## Sheet: sheet
ID	Group	Paretic_Group	Gender	Age	Stroke_type	Side	Stroke_onset_(months)	Pre_FMA	Post_FMA	FMA_change	Pre_MBI	Post_MBI	MBI_change	Pre_MoCA	Post_MoCA	MoCA_change
1	1	BCI-FES	M	60	Hemorrhage	Right	6	27	31	4
2	1	BCI-FES	F	72	Hemorrhage	Right	7	20	22	2
3	1	BCI-FES	M	74	Ischemic	Left	6	27	32	5
4	1	BCI-FES	M	65	Ischemic	Right	8	12	12	0
5	1	BCI-FES	F	70	Ischemic	Right	9	16	16	0
6	1	BCI-FES	M	61	Hemorrhage	Left	12	1	4	3	44	60	16	7	10	3
7	1	BCI-FES	M	67	Hemorrhage	Right	12	4	6	2	54	54	0	19	20	1
8	1	BCI-FES	M	68	Ischemic	Right	12	12	12	0	70	70	0	12	13	1
9	1	BCI-FES	M	83	Ischemic	Left	14	52	53	1	63	69	6	20	20	0
10	1	BCI-FES	M	61	Ischemic	Right	17	28	35	7
11	1	BCI-FES	M	75	Hemorrhage	Right	16	30	30	0	59	67	8	20	21	1
12	1	BCI-FES	M	75	Ischemic	Right	19	1	5	4	29	40	11	8	14	6
13	1	BCI-FES	M	60	Ischemic	Right	20	11	13	2	63	71	8	21	22	1
14	1	BCI-FES	M	65	Ischemic	Right	20	7	7	0	39	42	3	21	21	0
15	1	BCI-FES	F	81	Ischemic	Right	26	33	33	0	78	80	2	20	22	2
16	1	BCI-FES	M	68	Ischemic	Right	29	30	30	0	62	62	0	19	19	0
17	1	BCI-FES	M	77	Ischemic	Right	34	3	5	2	46	46	0	10	13	3
18	1	BCI-FES	M	63	Ischemic	Right	39	5	7	2	50	60	10	18	20	2
19	1	BCI-FES	M	72	Ischemic	Right	40	3	5	2	41	48	7	6	11	5
20	1	BCI-FES	M	81	Ischemic	Right	53	23	24	1	55	63	8	15	16	1
21	1	BCI-FES	M	82	Ischemic	Left	74	25	28	3	28	33	5	7	14	7
22	1	BCI-FES	M	84	Ischemic	Right	145	32	35	3	50	53	3	14	7	-7
23	1	BCI-FES	F	65	Ischemic	Right	1	16	42	26
24	1	BCI-FES	M	67	Ischemic	bilateral	1	9	40	31
25	1	BCI-FES	M	60	Ischemic	Right	1	9	10	1
26	1	BCI-FES	M	65	Hemorrhage	Right	1.5	11	16	5
27	1	BCI-FES	F	73	Ischemic	Left	2	10	10	0
28	1	BCI-FES	F	61	Ischemic	Right	2	22	32	10
29	1	BCI-FES	F	62	Ischemic	Right	2	12	30	18
30	1	BCI-FES	M	71	Ischemic	bilateral	3	16	20	4
31	1	BCI-FES	F	60	Ischemic	Left	4	36	36	0
	Mean			71.0909			20.5	17.5161	21.9677	4.45161	51.9375	57.375	5.4375	14.8125	16.4375	1.625
1	2	FES	M	70	Hemorrhage	Right	6	9	12	3
2	2	FES	M	64	Ischemic	Left	7	25	26	1
3	2	FES	M	64	Ischemic	Left	6	30	32	2
4	2	FES	M	76	Hemorrhage	Right	6	10	18	8
5	2	FES	M	69	Ischemic	Right	8.5	25	27	2
6	2	FES	F	60	Ischemic	Right	9	14	14	0
7	2	FES	M	60	Ischemic	Right	9.5	50	50	0
8	2	FES	M	86	Ischemic	Right	12	50	50	0	15	15	0	8	9	1
9	2	FES	M	86	Ischemic	Right	12	58	58	0	74	74	0	15	15	0
10	2	FES	M	65	Ischemic	Right	12.5	35	38	3
11	2	FES	M	65	Ischemic	Right	13	21	24	3
12	2	FES	M	82	Ischemic	Right	13	59	59	0	63	65	2	20	20	0
13	2	FES	M	60	Ischemic	Left	14	20	20	0
14	2	FES	M	61	Hemorrhage	Left	14	28	27	-1	50	50	0	9	9	0
15	2	FES	M	72	Hemorrhage	Left	14	4	4	0
16	2	FES	M	77	Ischemic	Right	22	27	25	-2	48	48	0	18	18	0
17	2	FES	M	82	Ischemic	Left	27	0	0	0	21	25	4	16	16	0
18	2	FES	M	84	Ischemic	Right	28	45	45	0	15	20	5	8	9	1
19	2	FES	M	83	Ischemic	Left	30	24	24	0	47	48	1	15	15	0
20	2	FES	F	73	Ischemic	Left	32	30	30	0	59	63	4	23	25	2
21	2	FES	M	78	Ischemic	Right	35	56	59	3	78	76	-2	15	15	0
22	2	FES	M	86	Ischemic	Left	36	44	43	-1	73	73	0	14	14	0
23	2	FES	M	68	Ischemic	Right	41	20	20	0	47	47	0	19	19	0
24	2	FES	M	80	Ischemic	Left	44	2	2	0	15	15	0	9	0	-9
25	2	FES	M	76	Hemorrhage	Left	110	6	6	0	23	23	0	5	4	-1
26	2	FES	M	76	Ischemic	Left	180	31	30	-1	88	88	0	23	23	0
27	2	FES	M	62	Ischemic	Right	240	11	12	1	64	80	16	9	12	3
28	2	FES	F	62	Ischemic	Left	1	16	24	8
29	2	FES	M	64	Ischemic	bilateral	1	12	25	13
30	2	FES	M	73	Ischemic	Right	1.5	12	14	2
31	2	FES	M	60	Ischemic	bilateral	2	14	16	2
32	2	FES	M	65	Ischemic	Right	3	9	20	11
33	2	FES	M	70	Hemorrhage	Right	5	9	12	3
34	2	FES	F	61	Hemorrhage	Right	6	10	10	0	55	55	0
35	2	FES	M	60	Ischemic	Right	7	8	8	0	70	80	10
	Mean			70.8571			28.8	23.5429	25.2571	1.71429	50.2778	52.5	2.22222	14.125	13.9375	-0.1875
1	3	Control	F	60	Ischemic	Right	5.53333	8	8	0	30	30	0
2	3	Control	M	76	Ischemic	Left	6.13333	15	15	0	60	80	20
3	3	Control	F	60	Hemorrhage	Left	7.06667	62	62	0	25	75	50
4	3	Control	M	71	Ischemic	Right	7.23333	51	51	0	30	30	0
5	3	Control	M	61	Ischemic	Right	7.4	4	4	0	10	10	0
6	3	Control	M	79	Ischemic	Right	8	45	45	0	80	80	0	20	23	3
7	3	Control	M	63	Ischemic	Right	8.33333	5	7	2	25	50	25
8	3	Control	M	64	Ischemic	Left	8.36667	9	11	2	60	65	5
9	3	Control	M	74	Ischemic	Right	9.16667	42	46	4	85	88	3	29	29	0
10	3	Control	M	62	Ischemic	Right	9.76667	16	18	2	85	90	5
11	3	Control	F	61	Hemorrhage	Left	10.1333	13	12	-1	70	70	0
12	3	Control	M	61	Ischemic	Right	10.3333	21	21	0	30	35	5
13	3	Control	M	64	Ischemic	Right	10.4667	9	11	2	80	85	5
14	3	Control	F	67	Hemorrhage	Left	10.8667	6	10	4	50	55	5
15	3	Control	M	73	Ischemic	Left	10.9333	10	18	8	75	75	0
16	3	Control	M	60	Ischemic	Right	11.1667	0	2	2	55	55	0
17	3	Control	M	62	Ischemic	Left	11.6	50	52	2	85	90	5
18	3	Control	F	65	Hemorrhage	Left	11.6	4	4	0	15	40	25
19	3	Control	M	79	Ischemic	Right	14	25	26	1	50	50	0	20	20	0
20	3	Control	M	84	Ischemic	Right	15	24	24	0	48	53	5	11	13	2
21	3	Control	F	71	Ischemic	Left	20.4333	4	4	0	25	25	0
22	3	Control	F	85	Ischemic	Right	21	23	24	1	47	54	7	16	18	2
23	3	Control	F	75	Ischemic	Left	25	36	37	1	57	55	-2	22	22	0
24	3	Control	M	88	Ischemic	Right	35	30	30	0	68	66	-2	16	17	1
25	3	Control	M	84	Ischemic	Right	43	25	25	0	65	63	-2	13	13	0
26	3	Control	M	65	Ischemic	Left	47	17	18	1	63	63	0	20	20	0
27	3	Control	F	90	Ischemic	Right	47	21	21	0	56	57	1	15	15	0
28	3	Control	F	87	Ischemic	Right	59	13	15	2	31	38	7	9	12	3
29	3	Control	F	74	Ischemic	Left	62	15	15	0	45	47	2	22	22	0
30	3	Control	F	92	Ischemic	bilateral	58	42	40	-2	65	72	7	8	9	1
31	3	Control	F	85	Ischemic	Right	61	35	35	0	59	59	0	17	17	0
32	3	Control	F	91	Ischemic	bilateral	60	44	44	0	74	76	2	23	24	1
33	3	Control	F	83	Ischemic	Left	70	35	35	0	28	29	1	20	18	-2
34	3	Control	F	85	Ischemic	Right	144	42	42	0	68	68	0	16	16	0
	Mean			73.5588			27.8098	23.5588	24.4706	0.911765	52.9118	58.1765	5.26471	17.4706	18.1176	0.647059
